# Supplementary material for: Giant axonal neuropathy (GAN): cross-sectional data on phenotypes, genotypes, and proteomic signature from a German cohort
Source: J Neurol. 2024 Dec 16;272(1):63. doi: 10.1007/s00415-024-12744-z (PMC11649756; doi:10.1007/s00415-024-12744-z)
Supplement: Supplementary file 2 — Supplemental Table 2: Table of proteins dysregulated in patient 10 compared to grouped patients 1, 5, and 6 to decipher proteins holding the potential to serve as minimal-invasive pathogenicity markers. (XLSX 10 kb) [file 415_2024_12744_MOESM2_ESM.xlsx]

## Sheet: Tabelle1
Upregulated Overlap				Downregulated Overlap
[Patient 1,5,6] and [Patient 10]:				[Patient 1,5,6] and [Patient 10]:
PG.ProteinAccessions	PG.Genes	PG.ProteinDescriptions		PG.ProteinAccessions	PG.Genes	PG.ProteinDescriptions
P62857	RPS28	40S ribosomal protein S28		Q9NTJ5	SACM1L	Phosphatidylinositide phosphatase SAC1
P04259	KRT6B	Keratin, type II cytoskeletal 6B		P18031	PTPN1	Tyrosine-protein phosphatase non-receptor type 1
P35908	KRT2	Keratin, type II cytoskeletal 2 epidermal		Q15746	MYLK	Myosin light chain kinase, smooth muscle
P13645	KRT10	Keratin, type I cytoskeletal 10		P19086	GNAZ	Guanine nucleotide-binding protein G(z) subunit alpha
P69891	HBG1	Hemoglobin subunit gamma-1		P12259	F5	Coagulation factor V
P02533	KRT14	Keratin, type I cytoskeletal 14		O75116	ROCK2	Rho-associated protein kinase 2
Q7Z794	KRT77	Keratin, type II cytoskeletal 1b		P13224	GP1BB	Platelet glycoprotein Ib beta chain
P11166	SLC2A1	Solute carrier family 2, facilitated glucose transporter member 1		P37840	SNCA	Alpha-synuclein
P25398	RPS12	40S ribosomal protein S12		Q9Y5K5	UCHL5	Ubiquitin carboxyl-terminal hydrolase isozyme L5
P04264	KRT1	Keratin, type II cytoskeletal 1		Q8N392	ARHGAP18	Rho GTPase-activating protein 18
P49207	RPL34	60S ribosomal protein L34		Q96FZ7	CHMP6	Charged multivesicular body protein 6
P02042	HBD	Hemoglobin subunit delta		Q9Y6C2	EMILIN1	EMILIN-1
P08708	RPS17	40S ribosomal protein S17		Q9UDY2	TJP2	Tight junction protein ZO-2
P32119	PRDX2	Peroxiredoxin-2		P02776	PF4	Platelet factor 4
P13647	KRT5	Keratin, type II cytoskeletal 5		O75340	PDCD6	Programmed cell death protein 6
P02538	KRT6A	Keratin, type II cytoskeletal 6A		P09669	COX6C	Cytochrome c oxidase subunit 6C
P83731	RPL24	60S ribosomal protein L24		Q15555	MAPRE2	Microtubule-associated protein RP/EB family member 2
Q5D862	FLG2	Filaggrin-2		P67936	TPM4	Tropomyosin alpha-4 chain
				Q96AP7	ESAM	Endothelial cell-selective adhesion molecule
				Q8N5K1	CISD2	CDGSH iron-sulfur domain-containing protein 2
				Q08495	DMTN	Dematin
				P06753	TPM3	Tropomyosin alpha-3 chain
				P09493	TPM1	Tropomyosin alpha-1 chain
				Q15404	RSU1	Ras suppressor protein 1
				P02647	APOA1	Apolipoprotein A-I
				Q8IY22	CMIP	C-Maf-inducing protein
				Q15762	CD226	CD226 antigen
				P09486	SPARC	SPARC
				Q99523	SORT1	Sortilin
				Q8TBQ9	TMEM167A	Protein kish-A
				P20340	RAB6A	Ras-related protein Rab-6A
				P30626	SRI	Sorcin
				Q92686	NRGN	Neurogranin
				Q9UMY4	SNX12	Sorting nexin-12
				Q8N4L2	PIP4P2	Type 2 phosphatidylinositol 4,5-bisphosphate 4-phosphatase
				O14949	UQCRQ	Cytochrome b-c1 complex subunit 8
